# Supplementary material for: Comparison of Transcriptional Heterogeneity of Eight Genes between Batch Desulfovibrio vulgaris Biofilm and Planktonic Culture at a Single-Cell Level
Source: Front Microbiol. 2016 Apr 27;7:597. doi: 10.3389/fmicb.2016.00597 (PMC4847118; doi:10.3389/fmicb.2016.00597)
Supplement: Supplementary file 2 [file Table_1.XLSX]

## Sheet: Suppl Table 1
Suppl. Table 1 | RT-qPCR primers designed and evaluated for 11 genes for single-cell analysis.
Gene ID	Gene name	Annotation	Pimer ID	Forward primer 5’-3’	Reverse primer 5’-3’
DVU0281		Exopolysaccharide biosynthesis protein	A	TACCCCTGATTCTACCCGTCA	GGTGCGAAATTT GAGGATGTC
			B	ACATGCCATGATTTCGGCTG	TCGGCTTCGTCATAACTCTCC
			C	GTGACGCTCTTTCTGACAGACA	GGTAAAAGACGAAGGTAGTGCG
			D	ACCCTGAAGCCTACGCGATTGT	TAGCCATATGTTGCCGGTGGAC
DVU0434		Ech hydrogenase subunit EchA	A	CCTCGGCTACATGAAAGAGCAC	AGCGTGGTGATTTCCCAGAAG
			B	GATAGCCTTCCTCGATTTCGC	GCCAACTATCTGCAGCACAGTC
			C	CCCTAGCGGTCTATTTCGTCA	AAGGCCAACTATCTGCAGCAC
			D	AGCACGAAGAACACCTGCACCT	AGCGTGGTGATTTCCCAGAAG
DVU0588		Formate dehydrogenase subunit beta	A	AAGTGCGACATGTGCAATGAC	ATACACCACACGCACGTCGTT
			B	TTCACTGAACTCACGGCCAAG	TGTCATTGCACATGTCGCACT
			C	ATGAACTTCGGCGATGAGCAG	CGCATGTTCGTAGAAGTCCTTG
			D	TCACTGAACTCACGGCCAAGGT	AGGCCGTTCTGTACCCTGTCAT
DVU1340		Fur family transcriptional regulator	A	AGGGACTTGCCGAAGGTATGAC	ATATGCCGTCGAAGCGGACTT
			B	AAGTCCGCTTCGACGGCAT	ACCGGATTGGCTGTCCGAAC
			C	GTCTGTTGCGCTACTGCCTC	GCAGCGTGTACAGTAGAAGTGG
			D	CCGAAGGTATGACCGCAGAGA	GGTGGAACCGGATTGGCTGT
DVU1397	bfr	Bacterioferritin	A	GGAGCTTTACGCCATCACACA	CATCTCGTCAATGGCGATGA
			B	ACAACCAGTTCCTGCTCGTCTG	CGCCGACATTGTCGAAGTAGTT
			C	AGGCGAAAGTCATCGAAGTGC	GCAAGTTCTCCGTAGTCCATGC
			D	GCGAAAGTCATCGAAGTGCTGA	CGGCAAGTTCTCCGTAGTCCAT
DVU2571	feoB	Ferrous iron transport protein B	A	ACCTTCTCCATCGGCGAGATTC	TGAGCGACTTCAGCAACCCTTC
			B	TTGTGGGTGGTTTTGCAGC	TTCCTGATCTGTTCGGCCA
			C	GCGTGCTGTATGCCATCTATCT	ATGAGCGACTTCAGCAACCCT
			D	GTCGCGAGAAGCTTGCAACACT	AAGAAGATGCCGACGATGAGGA
DVU2410	sodB	Superoxide dismutase	A	TGAGACTCGAAGACGTGGTGA	TTTCATGCCTGCCCAGTAGA
			B	CCATGAGACTCGAAGACGTGGT	TCATGCCTGCCCAGTAGAAGGT
			C	CGGTGCTCAAGGTCATGAAGA	GCGCTTGTTCTGGTAGTCGAGA
			D	CAATGCAGACAACCCGATGAC	CTCGAAGAACGCCTTCACGTA
DVU3062		Sensor histidine kinase/response regulator	A	GCGTGCAGGTGAATGAAACAG	GCGTTCAAGCGTTGCAAATC
			B	GTGCAGGTGAATGAAACAGCA	CGTTGCAAATCCGTCCAGT
			C	GTTTTGGCGTGCAGGTGAA	TCAAGCGTTGCAAATCCGT
			D	TTGGCGTGCAGGTGAATGA	CGTTCAAGCGTTGCAAATCC
DVU1090	recA	Recombinase A	A	AGATACGCATGAAGATCGGCA	GGTCTGTATCTTGCGGATGTCC
			B	GCCGTCATCTTCATCAACCAG	GGTCTGTATCTTGCGGATGTCC
			C	ATCGTGAAGAACAAGGTCGCC	AAGGTGTTCGATGAGCTTGGC
			D	CATTGGAGACCGCTCTTAGCAC	TCGTCGGACAGTTTCATGACC
			E	GGCAACGCACTCAAGTTCTACA	GCGACCTTGTTCTTCACGATCT
			F	TTCGCCTTCGGTTCAGAGAGAC	ATGCCAAGGTGTTCGATGAGC
			G	GCCGTCATCTTCATCAACCAG	TCTGTATCTTGCGGATGTCCA
			H	GCCGTCATCTTCATCAACCAG	TCCATACGGACGGAACTGTAGA
			I	GCCGTCATCTTCATCAACCA	GTCTGTATCTTGCGGATGTCCA
DVU0565	gap-1	Glyceraldehyde 3-phosphate dehydrogenase	A	AGGAGGAGGACATCACCATCGT	TGGCGATGCCGTACTTCTCTT
			B	CGGTAGTGGACTTCACAGCCAT	CGTGTATTCGGCTTCGACGAT
			C	AGGAGGAGGACATCACCATCGT	CGATGCCGTACTTCTCTTGGAT
			D	TATGACCCGCAGAAGCACCAT	CGATGCCGTACTTCTCTTGGAT
Dv16SA	rrsA	16S ribosomal RNA	A	CTTAACACATGCAAGTCGCGC	TATTAGCGACCGTTTCCAGCC
			B	GCTTAACACATGCAAGTCGCG	TATTAGCGACCGTTTCCAGCC
			C	CAACCCCTATTGCCAGTTGCT	GCCATGATGACTTGACGTCGT
			D	GATGAGTCCGCGTCCCATTAG	AGTGTGGCCGGTCATCCTCT
