# Supplementary material for: Comparison of Transcriptional Heterogeneity of Eight Genes between Batch Desulfovibrio vulgaris Biofilm and Planktonic Culture at a Single-Cell Level
Source: Front Microbiol. 2016 Apr 27;7:597. doi: 10.3389/fmicb.2016.00597 (PMC4847118; doi:10.3389/fmicb.2016.00597)
Supplement: Supplementary file 3 [file Table_2.XLSX]

## Sheet: Sheet2
Suppl. Table 2 | Average standard deviation values among 31 single-cells for eight target genes under four growth conditions.
Growth Conditions		DVU0281			DVU0434			DVU0588			DVU1340			DVU1397			DVU2410			DVU2571			DVU3062
		SD-Mean	% of ★SD/CT-Mean		SD-Mean	% of SD/CT-Mean		SD-Mean	% of SD/CT-Mean		SD-Mean	% of SD/CT-Mean		SD-Mean	% of SD/CT-Mean		SD-Mean	% of SD/CT-Mean		SD-Mean	% of SD/CT-Mean		SD-Mean	% of SD/CT-Mean
BE		0.240996	0.790161		0.395077	1.17051		0.375211	1.0987		0.316745	1.10421		0.273429	0.802561		0.311502	0.932855		0.352457	1.03922		0.358218	1.0918
PE		0.281907	0.856136		0.252789	0.772732		0.281702	0.951706		0.273374	0.945332		0.271407	0.801641		0.307058	0.965952		0.287595	0.855965		0.275225	0.866064
BS		0.247947	0.778457		0.299406	0.903859		0.234838	0.705612		0.194157	0.595873		0.287011	1.00393		0.269654	0.841521		0.231241	0.687024		0.228157	0.728333
PS		0.287819	0.884374		0.29068	0.867058		0.257989	0.780309		0.294794	0.894666		0.264867	0.845378		0.245677	0.755127		0.267934	0.793884		0.311257	0.966169
All Conditions		0.264667	0.828227		0.309488	0.929977		0.287435	0.883776		0.269767	0.876315		0.274179	0.85784		0.283473	0.873847		0.284807	0.844356		0.293214	0.915363
BE and PE are abbreviations of exponential phase for biofilm and planktonic cells, respectively. BS and PS are abbreviations of stationary phase for biofilm and planktonic cells, respectively. ★ The calculations are obtained by dividing the SD-mean by the CT-mean for one gene under each growth condition .
