# Supplementary material for: Comparison of Transcriptional Heterogeneity of Eight Genes between Batch Desulfovibrio vulgaris Biofilm and Planktonic Culture at a Single-Cell Level
Source: Front Microbiol. 2016 Apr 27;7:597. doi: 10.3389/fmicb.2016.00597 (PMC4847118; doi:10.3389/fmicb.2016.00597)
Supplement: Supplementary file 4 [file Table_3.XLSX]

## Sheet: Sheet1
Suppl. Table 3 | The relative activity of 31 single-cells for eight target genes under four growth conditions.
Growth conditions	DVU0281	DVU2410	DVU2571	DVU1340	DVU1397	DVU3062	DVU0434	DVU0588
Exponential phase for biofilm single cells	7.88884	0.912696	0.561099	13.9988	0.264696	1.10316	0.623751	0.53234
	5.4029	0.744687	0.609365	19.902	0.731891	1.40069	0.639586	0.574082
	12.6871	0.726051	0.485207	27.81	0.597165	1.65901	0.531815	0.574597
	5.44128	0.816992	0.549918	15.8004	0.544008	1.19688	0.506076	0.354159
	6.96898	0.906275	0.685149	15.4887	0.56356	1.10954	0.649207	0.304835
	11.0367	1.33568	0.778351	23.4626	0.604192	2.28896	0.55566	0.856452
	6.85826	0.726721	0.331251	18.6523	0.557276	0.808232	0.682907	0.668984
	6.75212	0.74588	0.40772	14.3047	0.495865	1.17133	0.832136	0.370922
	7.25799	0.941821	0.489959	20.9423	0.598229	1.14174	0.543964	0.437288
	5.43589	0.745355	0.272671	16.6714	0.446615	1.15372	0.721117	0.58619
	5.14465	1.16564	0.406994	22.7616	0.373249	1.42686	0.227581	0.448943
	11.4948	0.689566	0.817897	24.14	0.485981	0.594857	0.770936	0.624743
	12.223	0.757711	0.601694	11.4343	0.470379	1.60031	0.421583	0.302565
	4.68354	1.11151	0.527219	18.6913	0.25729	0.990518	0.664976	0.366379
	4.80762	0.932208	0.306782	15.6796	0.343259	0.803263	0.24417	0.367383
	4.72481	0.896133	0.489149	13.8059	0.236563	1.32517	0.729397	0.78991
	7.34996	0.184646	0.828879	19.451	0.387583	0.39835	0.904066	0.477878
	5.12681	0.752682	0.897883	22.6153	0.511571	0.921878	0.437318	0.286997
	4.49811	0.741716	0.609415	21.6818	0.733457	0.862298	0.564879	0.418819
	11.3246	1.58657	0.458762	29.4016	0.397441	1.79561	0.370347	0.378073
	11.0681	1.56458	0.592754	23.1263	0.725027	1.84872	1.04856	0.599859
	0.157972	0.076633	0.195041	16.9405	0.183386	0.875388	0.478097	0.247482
	8.26837	1.32604	0.533043	30.3266	0.715747	1.09049	0.443947	0.360184
	7.56522	0.609464	0.509677	21.1187	0.448549	0.879701	0.4988	0.201568
	6.6142	0.598587	0.314483	19.1337	0.816469	0.597827	0.62206	0.361852
	8.49534	1.34475	0.94096	21.5214	0.75688	1.36759	0.924904	0.512736
	5.42449	0.340019	0.352767	28.0396	0.474331	0.860949	0.966348	0.477656
	2.35548	1.10041	1.0532	12.5172	0.517222	0.743879	0.609642	0.622736
	1.68982	0.327056	0.560388	17.628	0.413038	1.6846	0.693974	0.469337
	8.13738	1.0982	0.570893	18.8501	0.409163	1.38421	0.931506	0.664181
	5.41084	0.554013	0.408518	23.6948	0.267962	1.8115	0.285014	0.0600306
Mean-relative activity	6.848	0.850	0.553	19.987	0.494	1.190	0.617	0.461
SD	3.027	0.364	0.204	4.898	0.167	0.432	0.210	0.172
Exponential phase for planktonic single cells	0.526226	1.28269	0.455717	17.1974	0.62282	2.47062	0.914568	10.1581
	0.778396	2.2755	0.622357	11.317	0.351342	1.30079	0.510526	9.27188
	0.520051	1.42169	0.524805	20.8235	0.475441	3.10987	1.53366	14.7262
	0.295233	1.08092	0.747096	13.3476	0.619822	1.70972	0.891848	7.97406
	0.704892	1.83985	0.584543	6.7136	0.350643	1.29327	1.46839	7.78135
	1.19772	2.23643	0.609015	17.8824	0.255527	2.63816	1.18235	14.0536
	0.820728	1.56507	0.330933	7.8314	0.332045	1.48496	0.735552	6.82507
	0.371515	1.9919	0.355686	12.8917	0.416142	1.72264	0.951209	9.06979
	0.626445	1.19408	0.640698	11.6742	0.286507	1.33267	0.900184	6.49206
	0.860069	2.03921	0.406101	12.7992	0.285293	1.85705	0.830014	9.61559
	0.701461	0.986626	0.597012	9.14387	0.22223	1.6236	0.804815	8.18758
	1.27292	1.4704	0.59723	13.7231	0.755954	2.44012	0.616996	3.25376
	0.870299	1.4185	0.287079	9.4562	0.255605	1.48494	1.02924	4.39151
	0.832981	1.63849	0.587163	9.5216	0.296642	1.5918	0.915524	5.37968
	0.798461	1.51552	0.227416	10.124	0.264158	0.903789	0.74743	6.77069
	0.861516	1.7238	0.538206	13.4121	0.474798	1.81175	0.625341	4.56944
	0.933579	1.1905	0.41357	14.2847	0.590403	2.52688	0.943493	11.2852
	0.865535	1.59581	0.800888	18.2793	0.842018	2.57108	1.24	11.9859
	0.700365	1.94966	0.513283	14.1193	0.47408	1.73843	0.724544	9.18298
	0.715928	1.63762	0.58293	10.0863	0.323977	1.81959	1.00278	7.77687
	0.730975	1.59447	0.306117	8.2279	0.393938	1.52942	1.02479	8.24838
	0.835962	2.10561	0.438147	13.7309	0.48193	1.40783	0.925864	9.29264
	1.07312	1.73673	0.630242	14.4147	0.389786	1.54773	1.02757	9.62232
	0.725642	1.3873	0.484653	12.5855	0.345173	1.77967	0.84891	9.56513
	1.10504	2.38977	0.533323	15.4499	0.781048	1.99171	1.04646	7.43822
	0.807729	1.83352	0.407093	13.7614	0.494355	1.29044	0.807522	8.65169
	0.626362	1.99219	0.354666	14.7218	0.388556	1.63294	0.687438	8.1529
	1.01206	2.54897	0.47945	14.5262	0.330181	2.16223	0.906524	6.93011
	0.955087	2.57265	0.376173	11.8839	0.454633	1.58654	0.736043	4.38147
	1.08005	2.34644	0.648579	15.2274	0.422806	1.45961	0.862836	7.15092
	0.832408	1.93295	0.608936	10.0562	0.405124	1.32531	1.21622	5.88588
Mean-relative activity	0.808	1.758	0.506	12.878	0.432	1.779	0.924	8.196
SD	0.218	0.427	0.137	3.231	0.159	0.495	0.229	2.616
Stationary phase for biofilm single cells	1.56035	1.09696	0.297178	0.772726	10.1925	1.68802	0.547631	0.363593
	2.45545	1.32018	0.574438	1.21509	22.1677	3.75684	1.47458	0.744408
	0.913583	1.2982	0.430797	0.954927	13.4676	1.88692	0.589739	0.469431
	0.579084	0.683053	0.313907	0.864798	11.5359	1.87965	0.387876	1.20228
	1.14071	1.24072	0.359183	1.05013	18.2613	2.13505	0.694558	0.541939
	0.680318	0.977105	0.38397	0.551984	12.1958	2.08448	0.672687	0.366793
	1.68539	1.60601	0.413768	0.89079	16.3474	2.68366	0.86396	0.676623
	0.943345	1.16615	0.471414	1.01823	15.171	2.31197	0.986167	0.399118
	2.05961	1.35113	0.352877	0.958333	10.0783	2.21006	0.393891	0.599927
	2.28449	1.75958	0.629689	0.848659	16.706	2.91509	0.825895	0.851108
	2.03699	2.18459	0.625987	1.37833	17.7915	2.7576	1.04838	0.789766
	1.56407	1.38949	0.386091	0.875492	12.4706	2.12937	0.65831	0.638354
	1.90862	2.07925	0.645351	1.17076	17.6194	2.69008	0.591076	0.570841
	1.57	1.45406	0.460481	0.876171	16.8869	2.22936	0.90461	0.754943
	1.92649	1.1433	0.421269	0.88922	17.6307	2.29379	0.392594	0.431223
	1.11064	0.950309	0.415053	1.10155	15.1811	1.93024	0.707526	0.364464
	1.18363	1.46855	0.469538	1.00478	14.9622	1.40819	0.582759	0.91334
	1.24784	0.952094	0.0517871	0.994748	15.0334	1.91837	0.380498	0.446834
	1.85982	1.59455	0.702905	0.995144	16.7806	2.07055	0.246234	0.581269
	1.1207	1.10979	0.558242	1.00287	15.4973	1.69495	0.793858	0.446908
	2.38005	2.09381	0.592075	1.2168	16.2292	2.2648	0.949397	0.883023
	1.5802	1.45028	0.494048	0.907474	14.7645	2.15476	0.587851	0.594124
	1.46991	1.21921	0.46343	0.866543	15.613	1.78264	0.407287	0.533731
	1.91975	1.2062	0.416202	0.814501	17.2602	2.73815	0.443562	0.612259
	1.51058	1.49981	0.450746	0.922808	11.4754	2.39786	0.834252	0.584858
	1.6331	1.19687	0.308444	0.689431	16.0009	1.90015	0.406978	0.233498
	1.6647	1.26193	0.475528	0.934696	16.4495	1.93455	0.789207	0.51524
	1.57895	1.22601	0.240896	0.434706	7.52426	1.3609	0.559627	0.353654
	2.36889	1.73551	0.597349	1.13724	15.4199	3.41655	1.24907	1.08318
	2.37211	1.33485	0.4391	0.857968	15.9786	2.51919	0.430729	0.71502
	1.43509	1.33244	0.378375	0.761189	9.33162	2.24905	0.610292	0.368272
Mean-relative activity	1.605	1.367	0.446	0.934	14.904	2.238	0.678	0.601
SD	0.504	0.340	0.134	0.190	3.070	0.523	0.276	0.229
Stationary phase for planktonic single cells	1.2044	1.09175	0.492684	0.948642	2.16314	1.77781	0.529454	0.977393
	0.626159	0.688577	0.299943	0.753808	2.19871	1.72046	0.577114	0.496972
	0.762364	0.676484	0.280694	0.643497	2.44708	1.08442	0.521448	0.528753
	1.43951	1.49858	0.885916	1.48406	3.15585	1.33795	0.532677	0.765842
	1.12394	1.00803	0.53726	0.825126	2.06107	0.85661	0.216026	0.663463
	1.30916	1.02172	0.54357	0.708031	3.7093	2.15699	0.650993	0.95152
	2.05848	2.22131	0.618585	0.845036	1.70168	2.89561	0.631495	0.675458
	0.597446	1.04162	0.0783604	0.929886	2.92274	1.15924	0.447199	0.655443
	1.41991	1.31052	0.357557	0.244333	2.39558	1.46037	0.57865	0.889646
	1.05633	0.47755	0.561112	0.438797	1.35677	0.0578295	0.427338	0.551992
	1.1882	1.35645	0.55656	1.04523	2.80502	1.7244	0.949214	1.25748
	1.09425	1.89922	0.743536	1.7373	3.95991	0.731808	0.223516	0.661012
	1.1871	0.903738	0.567594	1.04782	3.22363	1.68593	0.692859	1.12735
	1.06214	1.36972	0.656782	1.08231	2.99203	1.25313	0.544533	0.765429
	1.32639	1.72144	0.616642	1.37083	2.64861	1.00844	0.666458	0.397902
	0.794153	0.925711	0.509071	0.658173	1.93332	1.54922	0.794316	0.847524
	1.67135	1.6214	0.678617	1.43582	2.57103	0.888524	0.539686	0.477242
	1.31706	1.54245	0.532076	1.02742	2.934	1.76191	0.821625	0.97684
	1.20767	1.24826	0.531639	0.963937	2.65486	1.09977	0.527881	0.845341
	1.49136	1.01046	0.24875	1.10957	2.67476	1.81939	0.682432	1.18293
	1.05368	1.17354	0.817221	0.76735	3.39788	1.09486	0.422866	0.564494
	1.39314	1.63374	0.716071	1.08713	3.45687	1.18563	0.472819	0.662689
	1.13258	1.31207	0.650864	1.2238	2.60123	2.5011	0.845404	1.43356
	1.07665	1.0366	0.483793	0.656637	2.43875	1.83383	0.808577	0.730887
	0.649157	0.864778	0.362845	0.506016	2.72133	1.43997	0.668295	0.890997
	0.980543	0.779002	0.615702	0.822182	1.87215	1.69389	0.576528	0.639388
	1.28798	1.13453	0.373109	0.901879	2.8915	1.88816	0.794812	1.06613
	0.970009	0.74083	0.389122	0.594497	1.78647	1.81021	0.423695	0.98349
	1.31131	1.28126	0.568445	0.935524	2.69072	1.72245	0.596399	0.802219
	0.89993	1.08637	0.475435	0.581446	2.52551	1.31501	0.503214	0.639948
	1.01948	0.879234	0.385511	0.543021	3.14583	0.984174	0.628481	1.06544
Mean-relative activity	1.152	1.179	0.52	0.901	2.646	1.468	0.59	0.812
SD	0.308	0.386	0.173	0.328	0.596	0.547	0.167	0.248
